# Supplementary material for: Factors Associated with the Quality-of-Life of Young Unpaid Carers: A Systematic Review of the Evidence from 2003 to 2019
Source: Int J Environ Res Public Health. 2023 Mar 9;20(6):4807. doi: 10.3390/ijerph20064807 (PMC10048985; doi:10.3390/ijerph20064807)
Supplement: Supplementary file 1 [file ijerph-20-04807-s001.zip]

Archive with 1 entries (1 files):
- ijerph-2165421-supplementary.pdf
